# Supplementary material for: Smokeless tobacco use: pattern of use, knowledge and perceptions among rural Bangladeshi adolescents
Source: PeerJ. 2018 Aug 21;6:e5463. doi: 10.7717/peerj.5463 (PMC6108312; doi:10.7717/peerj.5463)
Supplement: Dataset S1 [file peerj-06-5463-s001.zip]

Archive with 1 entries (1 files):
- Survey data.sav
